# Supplementary material for: Reinstatement of the corticioid genus Leifia (Hymenochaetales, Basidiomycota) with a new species L.brevispora from Hubei, Central China
Source: MycoKeys. 2019 May 8;51:85–96. doi: 10.3897/mycokeys.51.33262 (PMC6520329; doi:10.3897/mycokeys.51.33262)
Supplement: XML Treatment for Leifia brevispora [file mycokeys.51.33262-treatment1.xml]

<!DOCTYPE tp:taxon-treatment
  PUBLIC "-//TaxonX//DTD Taxonomic Treatment Publishing DTD v0 20100105//EN" "tax-treatment-NSO.dtd">
<tp:taxon-treatment xmlns:tp="http://www.plazi.org/taxpub"><tp:treatment-meta><kwd-group><label>Taxon classification</label><kwd><named-content xmlns:xlink="http://www.w3.org/1999/xlink" content-type="kingdom">Fungi</named-content></kwd><kwd><named-content xmlns:xlink="http://www.w3.org/1999/xlink" content-type="order">Corticiales</named-content></kwd><kwd><named-content xmlns:xlink="http://www.w3.org/1999/xlink" content-type="family">Corticiaceae</named-content></kwd></kwd-group><mixed-citation publication-type="journal"><person-group><name><surname>Liu</surname><given-names>Shi-Liang</given-names></name><name><surname>Gafforov</surname><given-names>Yusufjon</given-names></name><name><surname>Zhang</surname><given-names>Xian-Ying</given-names></name><name><surname>Wang</surname><given-names>Hong-Ling</given-names></name><name><surname>Wang</surname><given-names>Xue-Wei</given-names></name><name><surname>Zhou</surname><given-names>Li-Wei</given-names></name></person-group><article-title>Reinstatement of the corticioid genus <italic><tp:taxon-name><tp:taxon-name-part taxon-name-part-type="genus" reg="Leifia">Leifia</tp:taxon-name-part></tp:taxon-name></italic> (<tp:taxon-name><tp:taxon-name-part taxon-name-part-type="order">Hymenochaetales</tp:taxon-name-part></tp:taxon-name>, <tp:taxon-name><tp:taxon-name-part taxon-name-part-type="phylum">Basidiomycota</tp:taxon-name-part></tp:taxon-name>) with a new species <italic><tp:taxon-name><tp:taxon-name-part taxon-name-part-type="genus" reg="Leifia">L.</tp:taxon-name-part><tp:taxon-name-part taxon-name-part-type="species" reg="brevispora">brevispora</tp:taxon-name-part></tp:taxon-name></italic> from Hubei, Central China</article-title><source>MycoKeys</source><day>08</day><month>5</month><year>2019</year><volume>51</volume><fpage>85</fpage><lpage>96</lpage><pub-id pub-id-type="doi">10.3897/mycokeys.51.33262</pub-id></mixed-citation></tp:treatment-meta><tp:nomenclature><tp:taxon-name>
            <tp:taxon-name-part taxon-name-part-type="genus" reg="Leifia">Leifia</tp:taxon-name-part>
            <tp:taxon-name-part taxon-name-part-type="species" reg="brevispora">brevispora</tp:taxon-name-part>
            <object-id xmlns:xlink="http://www.w3.org/1999/xlink" content-type="mycobank" xlink:type="simple">829252</object-id>
          </tp:taxon-name><tp:taxon-authority>Gafforov, S.L. Liu &amp; L.W. Zhou</tp:taxon-authority><tp:taxon-status xmlns:xlink="http://www.w3.org/1999/xlink" xlink:type="simple">sp. nov.</tp:taxon-status><xref ref-type="fig" rid="F2">Figures 2</xref><xref ref-type="fig" rid="F3">and 3</xref></tp:nomenclature><tp:treatment-sec sec-type="diagnosis" id="SECID0EEVAI"><title>Diagnosis.</title><p>The species is distinct from <italic><tp:taxon-name><tp:taxon-name-part taxon-name-part-type="genus" reg="Leifia">Leifia</tp:taxon-name-part><tp:taxon-name-part taxon-name-part-type="species" reg="flabelliradiata">flabelliradiata</tp:taxon-name-part></tp:taxon-name></italic> by shorter basidiospores and by being distributed in warm-temperate to subtropical areas in East Asia.</p></tp:treatment-sec><tp:treatment-sec sec-type="Typification" id="SECID0EVVAI"><title>Typification.</title><p>CHINA. Hubei Province, Wudangshan Town, Wudangshan National Forest Park, on fallen angiosperm branch, 20 Aug 2017, <italic>LWZ 20170820-46</italic> (<bold>holotype</bold> in <abbrev xmlns:xlink="http://www.w3.org/1999/xlink" content-type="institution" xlink:title="Institute of Applied Ecology, Chinese Academy of Sciences" id="ABBRID0E6VAI" xlink:type="simple">IFP</abbrev> 019239). GenBank: ITS = <ext-link xmlns:xlink="http://www.w3.org/1999/xlink" ext-link-type="gen" xlink:href="MK343469" xlink:type="simple">MK343469</ext-link>; 28S = <ext-link xmlns:xlink="http://www.w3.org/1999/xlink" ext-link-type="gen" xlink:href="MK343473" xlink:type="simple">MK343473</ext-link>.</p></tp:treatment-sec><tp:treatment-sec sec-type="etymology" id="SECID0EOWAI"><title>Etymology.</title><p><italic>brevispora</italic> (Latin), referring to short basidiospores.</p></tp:treatment-sec><tp:treatment-sec sec-type="Basidiomata" id="SECID0E5WAI"><title>Basidiomata.</title><p>Annual, resupinate, inseparable from substrate, effused, up to 0.6 mm thick. Hymenophore grandinioid to subodontioid. Margin white, smooth or minutely fibrous, sometimes bearing hyphal strands, thinning out, up to 2 mm wide. Aculei cream to buff in colour, rounded to ellipsoid, 2–3 per mm, up to 0.5 mm long, several being clustered together when dry. Subiculum white, up to 100 μm thick.</p></tp:treatment-sec><tp:treatment-sec sec-type="Microscopic structures" id="SECID0EDXAI"><title>Microscopic structures.</title><p>Hyphal system monomitic; generative hyphae without clamp connections. Subicular hyphae hyaline, thin- to thick-walled, occasionally branched, frequently septate, more or less parallel to substrate, 2–4 μm wide. Aculeus (subhymenial) hyphae hyaline, distinctly thick-walled, mainly vertically intertwined, 2–4 μm wide. Cystidia hyaline, thick-walled, tubular with an invaginated apical end, 60–100 × 5–7 μm, swelling in <abbrev xmlns:xlink="http://www.w3.org/1999/xlink" xlink:title="3% potassium hydroxide" id="ABBRID0EJXAI" xlink:type="simple">KOH</abbrev>. Basidia hyaline, thick-walled, clavate to cylindrical, with four sterigmata each 2–3 μm long and a simple septum at the base, 14–18 × 4.5–5.5 μm. Basidioles similar in shape to basidia, but smaller. Basidiospores ellipsoid, hyaline, thin-walled, smooth, inamyloid and indextrinoid, acyanophilous, 3.8–4.5(–5) × (1.8–)2–2.5 μm, L = 4.13 μm, W = 2.14 μm, Q = 1.92–1.96 (60/2).</p></tp:treatment-sec><tp:treatment-sec sec-type="Other specimen examined" id="SECID0ENXAI"><title>Other specimen examined.</title><p>CHINA. Hubei Province, Wudangshan Town, Wudangshan National Forest Park, on fallen angiosperm branch, 20 Aug 2017, <italic>LWZ 20170820-48</italic> (<abbrev xmlns:xlink="http://www.w3.org/1999/xlink" content-type="institution" xlink:title="Institute of Applied Ecology, Chinese Academy of Sciences" id="ABBRID0EVXAI" xlink:type="simple">IFP</abbrev> 019240).</p></tp:treatment-sec><tp:treatment-sec sec-type="notes" id="SECID0E1XAI"><title>Notes.</title><p>The grandinioid hymenophore, simple-septate hyphae, distinctly thick-walled cystidia with an invaginated apical end and ellipsoid to subovate basidiospores with a straight or concave side, indicate that the new species is the second member of <italic><tp:taxon-name><tp:taxon-name-part taxon-name-part-type="genus" reg="Leifia">Leifia</tp:taxon-name-part></tp:taxon-name></italic>. Moreover, the phylogeny inferred from the ITS and 28S dataset also confirm the taxonomic position of <italic><tp:taxon-name><tp:taxon-name-part taxon-name-part-type="genus" reg="Leifia">L.</tp:taxon-name-part><tp:taxon-name-part taxon-name-part-type="species" reg="brevispora">brevispora</tp:taxon-name-part></tp:taxon-name></italic>. The generic type of <italic><tp:taxon-name><tp:taxon-name-part taxon-name-part-type="genus" reg="Leifia">Leifia</tp:taxon-name-part></tp:taxon-name></italic>, <italic><tp:taxon-name><tp:taxon-name-part taxon-name-part-type="genus" reg="Leifia">L.</tp:taxon-name-part><tp:taxon-name-part taxon-name-part-type="species" reg="flabelliradiata">flabelliradiata</tp:taxon-name-part></tp:taxon-name></italic>, differs from <italic><tp:taxon-name><tp:taxon-name-part taxon-name-part-type="genus" reg="Leifia">L.</tp:taxon-name-part><tp:taxon-name-part taxon-name-part-type="species" reg="brevispora">brevispora</tp:taxon-name-part></tp:taxon-name></italic> by having longer basidiospores (4.5–5.5 × 2–2.5 µm) and a distribution in Europe (<xref ref-type="bibr" rid="B2">Eriksson et al. 1981</xref>).</p><fig id="F2" position="float" orientation="portrait"><label>Figure 2.</label><caption><p>Basidiocarps of <italic><tp:taxon-name><tp:taxon-name-part taxon-name-part-type="genus" reg="Leifia">Leifia</tp:taxon-name-part></tp:taxon-name></italic> in situ. A-B. <italic><tp:taxon-name><tp:taxon-name-part taxon-name-part-type="genus" reg="Leifia">L.</tp:taxon-name-part><tp:taxon-name-part taxon-name-part-type="species" reg="brevispora">brevispora</tp:taxon-name-part></tp:taxon-name></italic> (LWZ 20170820-46, holotype). C-D. <italic><tp:taxon-name><tp:taxon-name-part taxon-name-part-type="genus" reg="Leifia">L.</tp:taxon-name-part><tp:taxon-name-part taxon-name-part-type="species" reg="brevispora">brevispora</tp:taxon-name-part></tp:taxon-name></italic> (LWZ 20170820-48, paratype). E-F. <italic><tp:taxon-name><tp:taxon-name-part taxon-name-part-type="genus" reg="Leifia">Leifia</tp:taxon-name-part></tp:taxon-name></italic> sp. (LWZ 20171015-36). G-I. <italic><tp:taxon-name><tp:taxon-name-part taxon-name-part-type="genus" reg="Leifia">Leifia</tp:taxon-name-part></tp:taxon-name></italic> sp. (LWZ 20171015-38). Scale bars: A, C, G: 5 cm; B, D−F, H−I: 1 cm.</p></caption><graphic xmlns:xlink="http://www.w3.org/1999/xlink" xlink:href="mycokeys-51-085-g002.jpg" position="float" orientation="portrait" xlink:type="simple" id="oo_299226.jpg"/></fig><fig id="F3" position="float" orientation="portrait"><label>Figure 3.</label><caption><p>Microscopic structures of <italic><tp:taxon-name><tp:taxon-name-part taxon-name-part-type="genus" reg="Leifia">Leifia</tp:taxon-name-part><tp:taxon-name-part taxon-name-part-type="species" reg="brevispora">brevispora</tp:taxon-name-part></tp:taxon-name></italic> (drawn from LWZ 20170820-46, holotype). A. basidiospores. B. basidia. C. basidioles. D. cystidia. E. subicular hyphae.</p></caption><graphic xmlns:xlink="http://www.w3.org/1999/xlink" xlink:href="mycokeys-51-085-g003.jpg" position="float" orientation="portrait" xlink:type="simple" id="oo_299227.jpg"/></fig></tp:treatment-sec><ref-list><ref id="B2"><mixed-citation xmlns:xlink="http://www.w3.org/1999/xlink" xlink:type="simple"><person-group><name name-style="western"><surname>Eriksson</surname><given-names>J</given-names></name><name name-style="western"><surname>Hjortstam</surname><given-names>K</given-names></name><name name-style="western"><surname>Ryvarden</surname><given-names>L</given-names></name></person-group> (<year>1981</year>) The <tp:taxon-name><tp:taxon-name-part taxon-name-part-type="family">Corticiaceae</tp:taxon-name-part></tp:taxon-name> of North Europe 6. Fungiflora, Oslo, 1051–1276.</mixed-citation></ref></ref-list></tp:taxon-treatment>
